# Supplementary material for: Assessment of a New GC-MS/MS System for the Confirmatory Measurement of PCDD/Fs and (N)DL-PCBs in Food under EU Regulation
Source: Foods. 2019 Aug 1;8(8):302. doi: 10.3390/foods8080302 (PMC6722952; doi:10.3390/foods8080302)
Supplement: Supplementary file 1 [file foods-08-00302-s001.zip]

Archive with 1 entries (1 files):
- foods-560258-SI.pdf
